# Supplementary material for: Scanning Hyperspectral Imaging for In Situ Biogeochemical Analysis of Lake Sediment Cores: Review of Recent Developments
Source: J Imaging. 2022 Feb 25;8(3):58. doi: 10.3390/jimaging8030058 (PMC8955577; doi:10.3390/jimaging8030058)
Supplement: Supplementary file 1 [file jimaging-08-00058-s001.zip]

Archive with 1 entries (1 files):
- Table S1. HSI_papers_compilation_13.01.22.xlsx
