# Supplementary material for: Scanning Hyperspectral Imaging for In Situ Biogeochemical Analysis of Lake Sediment Cores: Review of Recent Developments
Source: J Imaging. 2022 Feb 25;8(3):58. doi: 10.3390/jimaging8030058 (PMC8955577; doi:10.3390/jimaging8030058)
Supplement: Supplementary file 1 [file jimaging-08-00058-s001.zip › Table S1. HSI_papers_compilation_13.01.22.xlsx]

## Sheet: HSI_papers_compilation
Table S1: List of peer-reviewed articles presenting original HSI datasets from in situ core-scanning of lake sediments
First Author	Year	Journal	doi	Continent	Focus on methods or application	Focus on organic or inorganic proxies	Timespan of record	SWIR/VNIR	Chloropigments	Bacteriopheophytin	Phycocyanin	Charcoal	Organic Matter	Aromatic Organic Matter	Calcite	Lithogenic minerals	Grain size	Tephra	Floods
Aymerich	2016	PloS One	10.1371/journal.pone.0146578	Antarctica	M	I	nan	VNIR										x
Butz	2015	Journal of Applied Remote Sensing	10.1117/1.jrs.9.096031	Europe	M	O	nan	VNIR		x
Butz	2016	Global and Planetary Change	10.1016/j.gloplacha.2016.07.012	Europe	A	O	120	VNIR	x	x
Butz	2017	Journal of Paleolimnology	10.1007/s10933-017-9955-1	Europe	A	O	1700	VNIR	x	x		x			x	x
Chiaia-Hernández	2020	Environmental Science and Technology	10.1021/acs.est.0c04842	Europe	A	O	97	VNIR	x
Gassner	2020	Vegetation History and Archaeobotany	10.1007/s00334-019-00734-5	Europe	A	O	20000	VNIR	x	x						x
Ghanbari	2020	Remote Sensing	10.3390/rs12233850	North America	M	I	nan	VNIR-SWIR									x
Jacq	2019	Sedimentary Geology	10.1016/j.sedgeo.2019.105536	Europe	M	I	200	VNIR-SWIR									x
Jacq	2020	Science of the Total Environment	10.1016/j.scitotenv.2019.01.320	Europe	M	O	nan	SWIR					x
Jacq	2021	Science of The Total Environment	10.1016/j.scitotenv.2021.152018	Europe	M	I	nan	VNIR-SWIR											x
Jiménez-Moreno	2019	Quaternary Science Reviews	10.1016/j.quascirev.2019.03.013	North America	A	O	11200	VNIR	x
Makri	2020	Quaternary Science Reviews	10.1016/j.quascirev.2020.106335	Europe	A	O	15000	VNIR	x	x
Makri	2021	Biogeosciences	10.5194/bg-18-1839-2021	Europe	A	O	9500	VNIR	x	x
Pedrotta	2021	Vegetation History and Archaeobotany	10.1007/s00334-021-00832-3	Europe	A	O	8000	VNIR	x	x
Rapuc	2020	Sedimentary Geology	10.1016/j.sedgeo.2020.105776	Europe	M	I	nan	SWIR											x
Sanchini	2020	Journal of Quaternary Science	10.1002/jqs.3242	Europe	A	O	9700	VNIR	x	x
Saunders	2018	Nature Geoscience	10.1038/s41561-018-0186-5	Oceania	A	I	12300	VNIR								x
Schneider	2018	Journal of Paleolimnology	10.1007/s10933-018-0028-x	Europe	A	O	215	VNIR	x
Sorrel	2021	Quaternary Science Reviews	10.1016/J.QUASCIREV.2020.106748	Asia	A	O	8500	VNIR-SWIR	x	x	x			x
Tu	2020	Biogeosciences	10.5194/bg-17-2715-2020	Europe	A	O	91	VNIR	x
Tu	2021	Global and Planetary Change	10.1016/j.gloplacha.2021.103643	Europe	A	O	15000	VNIR	x	x
Van Exem	2018	Journal of Paleolimnology	10.1007/s10933-017-0009-5	Europe	M	O	36	VNIR				x
Van Exem	2019	Quaternary Science Reviews	10.1016/J.QUASCIREV.2018.10.038	Europe	M	O	nan	VNIR					x
Zander	2021	Science of the Total Environment	10.1016/j.scitotenv.2020.143713	Europe	A	O	10800	VNIR	x	x
Zander	2021	Climate of the Past	10.5194/cp-2021-56	Europe	A	O	53	VNIR	x	x					x
Source: Google Scholar, Web of Science
Updated: 13.01.2022
